# Supplementary material for: A Circulating Signature of Tumour Hybrid Cells and Immune Checkpoints Predicts Metastatic Progression in Lung Cancer
Source: Int J Mol Sci. 2026 Feb 19;27(4):1994. doi: 10.3390/ijms27041994 (PMC12940895; doi:10.3390/ijms27041994)
Supplement: Supplementary file 1 [file ijms-27-01994-s001.zip]

Archive with 1 entries (1 files):
- ijms-4122726-supplementary.pdf
